# Supplementary material for: Next-Generation Sequencing of Four Mitochondrial Genomes of Dolichovespula (Hymenoptera: Vespidae) with a Phylogenetic Analysis and Divergence Time Estimation of Vespidae
Source: Animals (Basel). 2022 Nov 1;12(21):3004. doi: 10.3390/ani12213004 (PMC9657509; doi:10.3390/ani12213004)
Supplement: Supplementary file 1 [file animals-12-03004-s001.zip]

Archive with 2 entries (2 files):
- Supplementary Figures.pdf
- Supplementary Schemes.pdf
